# Supplementary material for: Genome-Wide Analysis of the Cytochrome P450 Monooxygenases in the Lichenized Fungi of the Class Lecanoromycetes
Source: Microorganisms. 2023 Oct 19;11(10):2590. doi: 10.3390/microorganisms11102590 (PMC10608907; doi:10.3390/microorganisms11102590)
Supplement: Supplementary file 1 [file microorganisms-11-02590-s001.zip]

Archive with 3 entries (3 files):
- Figure S1.pdf
- Supplementary Dataset S1.pdf
- Supplementary Information.xlsx
