# Supplementary material for: Genome-Wide Analysis of the Cytochrome P450 Monooxygenases in the Lichenized Fungi of the Class Lecanoromycetes
Source: Microorganisms. 2023 Oct 19;11(10):2590. doi: 10.3390/microorganisms11102590 (PMC10608907; doi:10.3390/microorganisms11102590)
Supplement: Supplementary file 1 [file microorganisms-11-02590-s001.zip › Supplementary Information.xlsx]

## Sheet: Table S1
		Table S1. Comparative analysis of P450 families and subfamilies in Lecanoromycetes.
		Species name	P450 Family	P450 Subfamily	Count
		Acarospora strigata CBS 132363	CYP5039	D	1
			CYP504	A	1
			CYP505	A	1
			CYP5077	C	1
				D	1
			CYP5078	J	1
			CYP5087	A	1
			CYP5089	B	1
			CYP51199	A	1
			CYP511	D	1
			CYP51200	A	1
			CYP5148	B	1
			CYP5189	D	1
			CYP5192	H	1
			CYP51	F	1
			CYP5236	B	1
			CYP527	R	1
				X	1
			CYP52	AA	1
				AZ	1
				K	1
			CYP530	A	2
			CYP5317	A	1
			CYP531	P	1
			CYP5328	E	1
				F	1
			CYP532	A	1
				U	1
			CYP534	P	1
			CYP5388	B	1
			CYP539	A	1
			CYP53	A	1
			CYP544	C	1
			CYP548	A	1
			CYP573	A	1
			CYP578	Z	1
			CYP584	E	1
				L	1
			CYP59	AA	1
				X	1
			CYP6001	A	1
				C	1
				J	1
			CYP6003	E	1
			CYP617	G	1
			CYP6196	B	1
			CYP61	A	1
				B	1
			CYP620	E	1
			CYP6456	D	1
			CYP6582	B	1
			CYP6588	B	1
			CYP65	EP	1
				FH	1
				FM	1
				FP	1
			CYP665	A	1
			CYP6677	E	1
			CYP6690	A	1
			CYP671	L	1
			CYP676	A	2
			CYP677	J	1
			CYP680	C	1
			CYP682	B	1
				P	1
			CYP698	C	1
			CYP6992	B	1
		Cladonia grayi Cgr/DA2myc/ss v2.0	CYP50334	B	1
			CYP5042	B	1
			CYP5070	D	1
			CYP5080	Z	1
			CYP5094	D	1
			CYP5095	N	1
			CYP5105	E	1
			CYP51164	A	1
			CYP51187	A	1
			CYP51189	A	1
			CYP51192	A	1
			CYP51195	A	1
			CYP51198	A	1
			CYP511	E	1
			CYP51201	A	1
			CYP51203	A	1
			CYP5127	F	1
			CYP5134	G	1
			CYP5168	J	1
			CYP51	F	4
			CYP526	AB	1
			CYP52	AJ	1
				BA	1
				K	2
			CYP5328	L	1
			CYP532	A	1
				W	1
				X	1
			CYP534	N	1
			CYP5391	D	1
			CYP539	A	1
			CYP53	A	1
			CYP541	A	1
			CYP5436	C	1
				D	1
			CYP544	C	1
			CYP548	BF	1
				BG	1
			CYP5519	A	1
			CYP5574	D	1
			CYP559	L	1
			CYP567	E	1
			CYP5696	B	1
			CYP573	A	1
			CYP578	AB	1
				Y	1
			CYP584	AQ	1
				AV	1
				L	1
			CYP59	AC	1
				AE	1
				U	1
			CYP6001	A	1
				C	1
				J	1
			CYP6003	D	1
			CYP611	C	1
			CYP6171	A	2
			CYP617	AB	1
			CYP619	C	1
			CYP61	A	2
			CYP6259	B	1
			CYP6272	B	1
			CYP6308	D	1
			CYP6352	A	1
			CYP6389	B	1
			CYP6406	B	1
			CYP6456	B	1
			CYP6573	B	1
			CYP65	FD	1
				FG	1
				FS	1
			CYP6677	A	1
			CYP6760	B	1
			CYP682	AW	1
				BG	1
			CYP6839	B	1
		Dibaeis baeomyces	CYP50112	B	1
			CYP50230	B	1
			CYP5039	D	1
				E	1
			CYP504	A	1
			CYP505	A	1
			CYP5070	D	1
			CYP5076	N	1
				P	1
			CYP5077	B	1
			CYP5089	D	1
			CYP5090	F	1
			CYP51166	B	1
			CYP51180	A	1
			CYP51181	A	1
				B	1
			CYP51188	A	1
			CYP511	A	1
			CYP51200	B	1
			CYP51202	A	1
			CYP5125	F	1
			CYP5128	L	1
			CYP5130	A	1
			CYP5168	K	1
				L	1
			CYP5180	E	1
				F	1
			CYP51	F	1
			CYP5238	F	1
			CYP5241	B	1
			CYP52	AA	1
				AJ	2
			CYP5328	E	1
				K	1
			CYP532	A	1
			CYP534	M	1
			CYP539	A	1
			CYP53	A	1
			CYP541	B	1
			CYP544	C	1
			CYP548	A	1
				AJ	1
			CYP5527	B	1
			CYP5570	C	1
			CYP578	AB	1
				AC	1
			CYP584	AA	1
				AP	1
				AV	1
			CYP59	AD	1
				AE	1
				U	1
				V	1
				Y	1
				Z	1
			CYP6001	C	1
				J	1
			CYP6002	C	1
			CYP6003	A	1
			CYP609	P	1
			CYP6102	C	1
			CYP6103	B	1
			CYP6120	A	1
			CYP613	C	1
			CYP6174	B	1
			CYP6178	B	1
			CYP617	AC	1
				G	1
			CYP6187	B	1
				C	1
				D	1
			CYP6196	B	1
			CYP619	F	1
			CYP61	A	1
			CYP6232	A	1
			CYP6259	B	1
			CYP6264	A	1
			CYP62	W	1
			CYP6352	B	1
			CYP6415	B	1
			CYP6431	B	1
			CYP6456	B	1
			CYP6466	A	1
			CYP6524	B	1
			CYP65	DY	1
				FJ	1
				FK	1
				FN	1
				FQ	1
				FR	2
			CYP660	J	1
			CYP6615	B	1
			CYP6677	B	1
				C	1
			CYP676	C	1
			CYP677	J	1
			CYP6798	A	1
			CYP680	F	1
			CYP6828	B	1
			CYP682	AT	1
				AU	1
				AX	1
				AY	1
				BA	1
				BC	1
				BF	1
			CYP684	M	1
		Graphis scripta CBS 132367	CYP50230	C	1
			CYP50330	B	1
			CYP5039	D	1
				E	1
			CYP503	N	1
			CYP5042	B	1
				D	1
				E	1
			CYP5043	G	1
			CYP504	A	1
			CYP505	AL	1
				AM	1
			CYP5076	L	1
			CYP5077	C	1
				E	1
			CYP5078	J	1
			CYP5089	C	1
			CYP5093	K	1
			CYP5094	D	1
			CYP5104	H	1
			CYP5105	A	1
				E	1
				F	1
			CYP51157	A	1
			CYP51158	A	1
			CYP51160	A	1
			CYP51161	A	1
			CYP51163	A	1
			CYP51165	A	1
			CYP51166	A	1
			CYP51167	A	1
			CYP51168	A	1
			CYP51179	A	1
				B	1
			CYP51182	A	1
			CYP51184	A	1
			CYP51193	A	1
			CYP51196	A	1
				B	1
			CYP51197	A	1
			CYP51203	B	1
			CYP51234	A	1
			CYP51	F	1
			CYP5238	E	1
			CYP526	B	1
			CYP52	AA	1
				P	1
				Z	1
			CYP531	M	1
				Q	1
			CYP532	A	1
				V	1
			CYP534	Q	1
			CYP53	A	1
			CYP540	A	1
			CYP544	D	1
			CYP547	M	1
			CYP548	A	2
			CYP5519	B	1
			CYP5586	C	1
			CYP5589	C	2
			CYP55	D	1
			CYP5603	B	1
			CYP561	Q	1
			CYP567	AA	1
			CYP570	V	1
			CYP573	D	1
			CYP578	AA	1
			CYP584	AR	1
				AT	1
				AU	1
				AX	1
				J	1
			CYP596	W	1
			CYP59	AB	1
				U	2
				X	1
			CYP6001	C	1
			CYP603	C	1
			CYP605	B	1
			CYP609	Q	1
			CYP6102	B	1
			CYP613	T	1
				U	1
			CYP6148	B	1
			CYP617	AA	1
				Z	1
			CYP619	N	1
			CYP61	A	1
			CYP6251	B	1
			CYP6306	C	1
			CYP6466	B	1
			CYP6481	B	1
			CYP6524	C	1
			CYP654	D	1
			CYP6577	A	1
			CYP65	FC	1
				FE	1
				FJ	1
				FL	1
				FT	1
				FU	1
				FV	1
			CYP6677	F	1
			CYP677	J	1
			CYP6789	B	1
			CYP682	BB	1
				BD	1
			CYP6839	C	1
			CYP6846	B	1
			CYP684	N	1
			CYP6980	B	1
		Umbilicaria pustulata	CYP504	A	1
			CYP5076	M	1
			CYP5077	A	1
				C	1
			CYP5087	A	1
			CYP5104	B	1
			CYP5105	E	1
			CYP51191	A	1
			CYP51194	A	1
			CYP51199	B	1
			CYP51235	A	1
			CYP5128	B	1
			CYP5192	G	1
			CYP51	F	1
			CYP527	W	1
			CYP5282	B	1
			CYP52	AG	1
				K	1
				P	1
			CYP530	A	1
			CYP531	N	1
			CYP5328	G	1
				H	1
				J	1
			CYP532	A	1
			CYP534	D	1
			CYP539	A	1
			CYP53	A	1
			CYP540	G	1
			CYP544	C	1
			CYP5472	E	1
			CYP548	AJ	1
			CYP577	A	1
			CYP5792	B	1
			CYP584	AS	2
			CYP59	W	1
				X	1
			CYP6001	A	1
				C	1
			CYP6003	F	1
			CYP611	B	1
			CYP617	AD	1
				G	1
			CYP61	A	1
			CYP6267	A	1
			CYP6308	C	1
			CYP6456	B	1
			CYP6544	B	1
			CYP65	AU	1
				FF	1
			CYP6677	D	1
			CYP676	E	1
			CYP677	A	1
				H	1
			CYP682	AV	1
				AZ	1
				B	1
					434

## Sheet: Table S2
	Table S2. P450 family conservation analysis in 5 Lecanoromycetes.
	Species name	Species code	CYP50112	CYP50230	CYP50330	CYP50334	CYP5039	CYP503	CYP5042	CYP5043	CYP504	CYP505	CYP5070	CYP5076	CYP5077	CYP5078	CYP5080	CYP5087	CYP5089	CYP5090	CYP5093	CYP5094	CYP5095	CYP5104	CYP5105	CYP51157	CYP51158	CYP51160	CYP51161	CYP51163	CYP51164	CYP51165	CYP51166	CYP51167	CYP51168	CYP51179	CYP51180	CYP51181	CYP51182	CYP51184	CYP51187	CYP51188	CYP51189	CYP51191	CYP51192	CYP51193	CYP51194	CYP51195	CYP51196
	Acarospora strigata CBS 132363	Acastr1					1				1	1			2	1		1	1
	Cladonia grayi Cgr/DA2myc/ss v2.0	Clagr3				1			1				1				1					1	1		1						1										1		1		1			1
	Dibaeis baeomyces	Dibbae1	1	1			2				1	1	1	2	1				1	1													1				1	2				1
	Graphis scripta CBS 132367	Grascr1		1	1		2	1	3	1	1	2		1	2	1			1		1	1		1	3	1	1	1	1	1		1	1	1	1	2			1	1						1			2
	Umbilicaria pustulata	Umbpus1									1			1	2			1						1	1																			1			1
	Total number of P450s
[truncated: 132 more columns]
